# Supplementary material for: Genomics and prevalence of bacterial and archaeal isolates from biogas-producing microbiomes
Source: Biotechnol Biofuels. 2017 Nov 13;10:264. doi: 10.1186/s13068-017-0947-1 (PMC5684752; doi:10.1186/s13068-017-0947-1)
Supplement: Supplementary file 2 — Additional file 2. Genomic loci encoding enzymatic functions participating in the propionic acid, ethanol, formic acid, butyric acid and lactic acid fermentation for each strain analyzed. [file 13068_2017_947_MOESM2_ESM.xls]

## Sheet: neu
Pathway analyzed		Encoded enzymes	Bacterial strains analyzed
			Clostridium cellulosi DG5	Clostridium sp. N3C	Clostridium bornimense M2/40T	Clostridium thermocellum BC1	Proteiniborus sp. DW1	Sporanaerobacter sp. PP17-6a	Herbinix hemicellulosilytica T3/55T	Herbinix luporum SD1DT	Peptoniphilaceae bacterium str. ING2-D1G	Propionispora sp. 2/2-37	Bacillus thermoamylovorans 1A1	Proteiniphilum saccharofermentans M3/6T	Fermentimonas caenicola ING2-E5BT	Petrimonas mucosa ING2-E5AT	Defluviitoga tunisiensis L3
Propionic acid fermentation	Acrylyl-CoA pathway	CoA-transferase (EC 2.8.3.1)	n.d.	n.d.	n.d.	n.d.	Mb_230	n.d.	n.d.	n.d.	n.d.	n.d.	n.d.	n.d.	n.d.	n.d.	n.d.
		Lactoyl-CoA dehydratase (EC 4.2.1.54)	n.d.	n.d.	n.d.	n.d.	Mb_2675	n.d.	n.d.	n.d.	ING2D1G_1419-20	n.d.	n.d.	n.d.	n.d.	n.d.	n.d.
		Acyl-CoA dehydrogenase (E.C. 1.3.99.3)	n.d.	N3C_00826	CM240_1171	n.d.	Mb_357	PP176a_01330	n.d.	n.d.	ING2D1G_1009, ING2D1G_1407, ING2D1G_0459, ING2D1G_1404	n.d.	BT1A1_3359, BT1A1_3436, BT1A1_3360, BT1A1_2622, BT1A1_2559, BT1A1_1728	PSM36_1555	ING2E5B_1177	PetriE5A_01305	n.d.
	Methylmalonyl-CoA pathway	Pyruvate carboxylase (EC 6.4.1.1)	n.d.	N3C_00321	CM240_1040	CTHBC1_0733	n.d.	PP176a_01821	HHT355_0368	n.d.	ING2D1G_1240	P22_0455	BT1A1_1442	PSM36_0958	n.d.	n.d.	DTL3_1286
		Malate dehydrogenase (EC 1.1.1.37)	CCDG5_1474	N3C_00686	n.d.	CTHBC1_0353	n.d.	n.d.	n.d.	n.d.	ING2D1G_0325	P22_1787	BT1A1_2469	PSM36_2514	ING2E5B_0787	ING-E5A_02049	DTL3_0562
		Fumarate hydratase (EC 4.2.1.2)	n.d.	N3C_02671	CM240_0032	CTHBC1_3004	Mb_1423	PP176a_03105	HHT355_1566	SD1D_0691	n.d.	P22_1604	n.d.	PSM36_3172	ING2E5B_2340	ING-E5A_02501	DTL3_0326
		Fumarate reductase (EC 1.3.5.4)	CCDG5_1895	N3C_01597	n.d.	CTHBC1_2280	n.d.	n.d.	n.d.	SD1D_1393	n.d.	P22_3778	BT1A1_2415	PSM36_3248	ING2E5B_2435, ING2E5B_0057	ING-E5A_01388, PetriE5A_00953	n.d.
		Succinyl-CoA synthetase (EC 6.2.1.4; EC 6.2.1.5)	n.d.	n.d.	n.d.	n.d.	Mb_548, Mb_547	n.d.	n.d.	n.d.	n.d.	P22_2068; P22_0260	BT1A1_1550, BT1A1_1549	PSM36_0686, PSM36_0687	ING2E5B_0374, ING2E5B_0375	PetriE5A_00952, PetriE5A_00953	n.d.
		Methylmalonyl-CoA mutase (5.4.99.2)	n.d.	n.d.	n.d.	n.d.	n.d.	PP176a_02845	n.d.	n.d.	n.d.	P22_0041	BT1A1_2149, BT1A1_3357	PSM36_1310	ING2E5B_1314	ING-E5A_00555	DTL3_596-97
		Methylmalonyl-CoA epimerase (EC 5.1.99.1)	n.d.	n.d.	n.d.	CTHBC1_2139	Mb_2599	PP176a_02842	n.d.	n.d.	n.d.	P22_0044	BT1A1_2144, BT1A1_2149	PSM36_2140	ING2E5B_1565, ING2E5B_1314	ING-E5A_00119, ING-E5A_00555	DTL3_0599
		Methylmalonyl-CoA decarboxylase (EC 4.1.1.41)	n.d.	N3C_01142, N3C_00941	n.d.	CTHBC1_0730, CTHBC1_0555	Mb_2598, Mb_2595	PP176a_02841, PP176a_02838	HHT355_1124, HHT355_1127	SD1D_1110, SD1D_1113	ING2D1G_1056, ING2D1G_1425	P22_3433, P22_3436	BT1A1_2143, BT1A1_2146	PSM36_2144	ING2E5B_1566, ING2E5B_1569	PetriE5A_01045, PetriE5A_01042	DTL3_0600, DTL3_1241
		CoA-transferase (EC 2.8.3.1)	n.d.	n.d.	n.d.	n.d.	Mb_230	n.d.	n.d.	n.d.	n.d.	n.d.	n.d.	n.d.	n.d.	n.d.	n.d.
Ethanol fermentation		Pyruvate dehydrogenase (EC 1.2.4.1)	CCDG5_2014	n.d.	n.d.	n.d.	Mb_2349, Mb_2350	PP176a_01854	n.d.	n.d.	ING2D1G_0406, ING2D1G_0405	P22_0827	BT1A1_1426, BT1A1_1427	PSM36_1040, PSM36_10401	ING2E5B_1729, ING2E5B_1730	PetriE5A_01805, PetriE5A_01804	n.d.
		Pyruvate decarboxylase (EC 4.1.1.1)	n.d.	N3C_02225	n.d.	CTHBC1_2399	n.d.	n.d.	n.d.	n.d.	n.d.	P22_0426	BT1A1_2665	n.d.	ING2E5B_0729	ING-E5A_02675	n.d.
		Alcohol dehydrogenase (EC 1.1.1.1)	CCDG5_1611	N3C_01199	CM240_1840*	CTHBC1_0416	Mb_843	PP176a_01964	HHT355_1698	SD1D_2255	n.d.	P22_1811	BT1A1_1364, BT1A1_1377, BT1A1_1723, BT1A1_1842, BT1A1_2337, BT1A1_2339, BT1A1_3085	PSM36_2676	ING2E5B_0830	ING-E5A_02230	DTL3_0951
Formic acid fermentation	2,3-Butanediol fermentation	Pyruvate formate-lyase (EC 2.3.1.54)	n.d.	N3C_01832	CM240_1984	CTHBC1_0551	n.d.	PP176a_02144	HHT355_1671	SD1D_0572	n.d.	P22_1141	BT1A1_0809	PSM36_1174	ING2E5B_0477	n.d.	n.d.
		Formate Hydrogen Lyase (EC 1.2.1.2)	n.d.	n.d.	CM240_1983	CTHBC1_2938	n.d.	n.d.	n.d.	n.d.	n.d.	n.d.	n.d.	n.d.	n.d.	n.d.	DTL3_0043
		Acetolactate synthase (EC 2.2.6.1)	CCDG5_1111	n.d.	CM240_1855-56	bo	n.d.	n.d.	n.d.	n.d.	ING2D1G_1216-17	P22_0426, P22_0969	BT1A1_2665	PSM36_0868-69	ING2E5B_0729-30	PetriE5A_02808-09	DTL3_1468-67
		Acetolactate decarboxylase (EC 4.1.1.5)	n.d.	n.d.	n.d.	n.d.	n.d.	n.d.	n.d.	n.d.	n.d.	P22_2023	n.d.	n.d.	n.d.	n.d.	n.d.
		Butanediol dehydrogenase (EC 1.1.1.4)	CCDG5_0069	n.d.	n.d.	n.d.	np	PP176a_00164	n.d.	n.d.	n.d.	P22_0627, P22_3205, P22_1070	BT1A1_3102	n.d.	n.d.	n.d.	n.d.
	Mixed-acid fermentation	Pyruvate carboxylase (EC 6.4.1.1)	n.d.	n.d.	n.d.	CTHBC1_0733	Mb_1729, Mb_2414	n.d.	HHT355_1128	SD1D_1114	n.d.	P22_4005	BT1A1_1442	n.d.	n.d.	PetriE5A_00270	n.d.
		Malate dehydrogenase (EC 1.1.1.37)	CCDG5_1474	N3C_00686	n.d.	CTHBC1_0353	n.d.	n.d.	n.d.	n.d.	ING2D1G_0325	P22_1787	BT1A1_2469	PSM36_2514	ING2E5B_0787	ING-E5A_02049	DTL3_0562
		Fumarase (EC 4.2.1.2)	n.d.	N3C_02671	CM240_0032	CTHBC1_0182	Mb_1423	P22_1604	HHT355_1566	SD1D_0691	ING2D1G_0868	P22_1604	BT1A1_0569	PSM36_3172	ING2E5B_2339	ING-E5A_01215	DTL3_0327
		Fumarate reductase (EC 1.3.1.6)	CCDG5_1895	N3C_01597	n.d.	CTHBC1_2280	n.d.	n.d.	n.d.	SD1D_1393	n.d.	n.d.	BT1A1_2415	n.d.	ING2E5B_2435, ING2E5B_0057	ING-E5A_01388 ING-E5A_01354	n.d.
		Lactate dehydrogenase (EC 1.1.1.28)	CCDG5_0894	N3C_02173	CM240_1552	CTHBC1_0281, CTHBC1_2949	Mb_678	n.d.	HHT355_1265	SD1D_1858	ING2D1G_1543, ING2D1G_1205	n.d.	BT1A1_2620	PSM36_1992	ING2E5B_1203, ING2E5B_1084	ING-E5A_00271, ING-E5A_00864	DTL3_0053, DTL3_1163
		Phosphotransacetylase (EC 2.3.1.8)	CCDG5_0466	N3C_00527	CM240_1901	CTHBC1_1069	Mb_1042	PP176a_02601	HHT355_0572	SD1D_1648	ING2D1G_1166	P22_3411	BT1A1_3378	PSM36_2748	ING2E5B_0144	ING-E5A_02444	DTL3_1573
		Acetate kinase* (EC 2.7.2.1)	CCDG5_1358	N3C_00526	CM240_1900	CTHBC1_1068	Mb_1874	PP176a_00444	HHT355_0573	SD1D_1647	ING2D1G_0664	P22_1676	BT1A1_2485	PSM36_2750	ING2E5B_0142	ING-E5A_02446	DTL3_0486
Butyric acid fermentation		Thiolase (EC 2.3.1.9)	n.d.	N3C_01550	CM240_2289	n.d.	Mb_229	PP176a_02088	n.d.	n.d.	ING2D1G_1410	P22_0879	BT1A1_2772	n.d.	n.d.	n.d.	n.d.
		3-hydroxybutyryl-CoA dehydrogenase (EC 1.1.1.157)	n.d.	N3C_00823	CM240_1174	n.d.	n.d.	PP176a_01805	n.d.	n.d.	ING2D1G_1408	n.d.	BT1A1_3361, BT1A1_2624, BT1A1_0325	PSM36_2749	ING2E5B_0143	ING-E5A_02445	n.d.
		Crotonase (EC 4.2.1.150)	n.d.	N3C_00827	CM240_1170	n.d.	n.d.	PP176a_02876	n.d.	n.d.	ING2D1G_1409	n.d.	BT1A1_3431, BT1A1_2623, BT1A1_3028, BT1A1_2617, BT1A1_3023, BT1A1_2773	PSM36_2535	ING2E5B_1933	ING-E5A_02556	n.d.
		Butyryl-CoA dehydrogenase (EC 1.3.8.1)	n.d.	N3C_00826	CM240_1171	n.d.	Mb_357	PP176a_01330	n.d.	n.d.	ING2D1G_1009	n.d.	BT1A1_3359, BT1A1_3360, BT1A1_3436, BT1A1_2622 , BT1A1_1728	M3-6_1539	ING2E5B_1177	PetriE5A_01305	n.d.
		Phosphate butyryl transferase (EC 2.3.1.19)	n.d.	N3C_01688	CM240_2405	CTHBC1_1069	Mb_2385	PP176a_02601	HHT355_0572	SD1D_1648	n.d.	P22_3411	BT1A1_3378	PSM36_3203	ING2E5B_1867	ING-E5A_01570	DTL3_1573
		Butyrate kinase* (2.7.2.7)	CCDG5_1358	N3C_01689	CM240_2404	CTHBC1_1068	Mb_2384	PP176a_02602	HHT355_0573	SD1D_1647	n.d.	P22_1676	BT1A1_2485	PSM36_3202	ING2E5B_1866	ING-E5A_01571	DTL3_1572, DTL3_1574
Homoacetogenesis		Pyruvate: ferredoxin oxidoreductase (EC 1.2.7.1)	CCDG5_1826	N3C_00041	CM240_1555	CTHBC1_3041	Mb_2261	PP176a_02058	HHT355_1006	SD1D_1799	ING2D1G_1204	P22_0674	n.d.	PSM36_0715	ING2E5B_0258	ING-E5A_01982	DTL3_0627-30
		Phosphotransacetylase (EC 2.3.1.8)	n.d.	yes	CM240_1901	CTHBC1_1069	Mb_1042	PP176a_02601	HHT355_0572	SD1D_1648	ING2D1G_1166	P22_3411	BT1A1_3378	PSM36_2748	ING2E5B_0144, ING2E5B_0787	ING-E5A_02444, ING-E5A_02049	DTL3_1573
		Acetate kinase* (EC 2.7.2.1)	CCDG5_1358	N3C_00526	CM240_1900	CTHBC1_1068	Mb_1874	PP176a_00444	HHT355_0573	SD1D_1647	ING2D1G_0664	P22_1676	BT1A1_2485	PSM36_2750	ING2E5B_0142	ING-E5A_02446	DTL3_0486
Lactic acid fermentation	Homolactic acid fermentation	Glucose-6-phosphate isomerase (EC 5.3.1.9)	CCDG5_1391	N3C_00795	CM240_2199	CTHBC1_0224	Mb_2631	PP176a_02878	HHT355_2440	SD1D_2355	ING2D1G_1196	P22_0521	BT1A1_2698	PSM36_3034	ING2E5B_2388	ING-E5A_02344	DTL3_0517
		6-phosphofructokinase (EC 2.7.1.11)	CCDG5_0972	N3C_02000, N3C_02599	CM240_0575	CTHBC1_0356, CTHBC1_1286	Mb_2216	PP176a_02071	HHT355_1977	SD1D_0392	ING2D1G_0559	P22_0160	BT1A1_2465	PSM36_0256 , PSM36_2139	ING2E5B_1564, ING2E5B_2100	ING-E5A_00120, ING-E5A_02188, ING-E5A_02476	DTL3_1758, DTL3_1733, DTL3_1375, DTL3_1428
		Fructose-bisphosphate aldolase (EC 4.1.2.13)	CCDG5_0264	N3C_02471	CM240_1099	CTHBC1_0357	Mb_2216	PP176a_00047, PP176a_00170	HHT355_1948	SD1D_1637, SD1D_0426	ING2D1G_1307	P22_3993	BT1A1_1884	PSM36_1889, PSM36_0641	ING2E5B_1064	ING-E5A_00966	DTL3_0428, DTL3_0485
		Triosephosphate isomerase (5.3.1.1)	CCDG5_1184	N3C_00878	CM240_0990	CTHBC1_0145	Mb_1392	PP176a_01713	HHT355_0508	SD1D_1707	ING2D1G_1184	P22_0412	BT1A1_2908	PSM36_2406	ING2E5B_0747	ING-E5A_02701	DTL3_1281
		Lactate dehydrogenase (EC 1.1.1.28)	CCDG5_0894	N3C_02173	CM240_1552	CTHBC1_0281, CTHBC1_2949	Mb_678	n.d.	HHT355_1265	SD1D_1858	ING2D1G_1205, ING2D1G_1543	P22_0883	BT1A1_2620	PSM36_1992	ING2E5B_1203, ING2E5B_1084	ING-E5A_00271, ING-E5A_00864	DTL3_0053, DTL3_1163
	Heterolactic acid fermentation	Hexokinase (EC 2.7.1.1)	n.d.	n.d.	n.d.	n.d.	n.d.	n.d.	n.d.	n.d.	n.d.	P22_1029	n.d.	n.d.	n.d.	n.d.	n.d.
		Glucose-6 phosphate dehydrogenase (EC 1.1.1.49)	n.d.	N3C_02366	n.d.	n.d.	n.d.	n.d.	HHT355_1001	SD1D_0996	n.d.	P22_3417	BT1A1_2138	PSM36_2754	ING2E5B_0136	ING-E5A_00340	DTL3_0867
		6-phosphogluconolactonase (EC 3.1.1.31)	n.d.	n.d.	n.d.	n.d.	n.d.	n.d.	n.d.	n.d.	n.d.	P22_3418	BT1A1_1145	PSM36_2755	ING2E5B_1245	ING-E5A_00528	DTL3_0868
		Phosphogluconate dehydrogenase (EC 1.1.1.44)	n.d.	N3C_02367	n.d.	n.d.	n.d.	PP176a_02824	HHT355_1000	SD1D_0995	n.d.	P22_3419	BT1A1_2139	PSM36_3417	ING2E5B_2328	ING-E5A_01772	DTL3_1164
		Ribulose-phosphate 3-epimerase (EC 5.1.3.1)	n.d.	n.d.	CM240_1914	n.d.	n.d.	n.d.	n.d.	n.d.	ING2D1G_0600	n.d.	n.d.	n.d.	n.d.	n.d.	DTL3_1367
		Xylulose-5-phosphate phosphoketolase (EC 4.1.2.9)	n.d.	n.d.	n.d.	n.d.	n.d.	n.d.	n.d.	n.d.	n.d.	n.d.	BT1A1_0454	n.d.	n.d.	n.d.	n.d.
		Acylphosphatase (EC 3.6.1.7)	n.d.	n.d.	CM240_1831	CTHBC1_2931	n.d.	n.d.	n.d.	n.d.	n.d.	n.d.	BT1A1_2985	n.d.	n.d.	n.d.	DTL3_1295
		Acetate kinase* (EC 2.7.2.1)	CCDG5_1358	N3C_00526	DTL3_0486	CTHBC1_1068	Mb_1874	PP176a_00444	HHT355_0573	SD1D_1647	ING2D1G_0664	P22_1676	BT1A1_2485	PSM36_2750	ING2E5B_0142	ING-E5A_02446	DTL3_0486
		Phosphotransacetylase (EC 2.3.1.8)	n.d.	N3C_00527	CM240_1901	CTHBC1_1069	Mb_2385	PP176a_02601	HHT355_0572	SD1D_1648	ING2D1G_1166	P22_3411	BT1A1_3378	PSM36_2748	ING2E5B_0144	ING-E5A_02444, ING-E5A_02049	DTL3_1573
		Acetaldehyde dehydrogenase (EC 1.2.1.10)	n.d.	n.d.	CM240_1840*	CTHBC1_1719	n.d.	PP176a_01134	n.d.	n.d.	n.d.	P22_3154	n.d.	n.d.	n.d.	n.d.	n.d.
		Alcohol dehydrogenase (EC 1.1.1.1)	CCDG5_1611	n.d.	CM240_1840*	CTHBC1_0416	Mb_843	PP176a_01964	HHT355_1698	SD1D_2255	n.d.	P22_1811	BT1A1_1364, BT1A1_1377, BT1A1_1723, BT1A1_1842, BT1A1_2337, BT1A1_2339, BT1A1_3085	PSM36_2676	ING2E5B_0830	ING-E5A_02230	DTL3_0951
* Enzyme predicted to be bifunctional
n.d. - Not determined
