# Supplementary material for: Genomics and prevalence of bacterial and archaeal isolates from biogas-producing microbiomes
Source: Biotechnol Biofuels. 2017 Nov 13;10:264. doi: 10.1186/s13068-017-0947-1 (PMC5684752; doi:10.1186/s13068-017-0947-1)
Supplement: Supplementary file 3 — Additional file 3. List of the 72 most abundant bacterial and archaeal strains within the biogas microbial communities analyzed, their GPM (genomes per million) values and further coverage statistics. [file 13068_2017_947_MOESM3_ESM.xls]

## Sheet: Blatt1
Genome stats			BGP1			BGP2			BGP3			BGP4
Name	Length	Effective length	Effective read count	Weighted mean GPM	Total reads mapped	Effective read count	Weighted mean GPM	Total reads mapped	Effective read count	Weighted mean GPM	Total reads mapped	Effective read count	Weighted mean GPM	Total reads mapped
120_Cloacimonetes	2265914	2.2246e+06	193509	245.597	0.000727394	614064	897.682	0.00219063	245113	187.524	0.000916914	14121.1	6.52356	5.04742e-05
138_Spirochaetes	2196644	2.17471e+06	20194.2	26.218	7.59093e-05	53285.4	79.7033	0.000190092	486996	381.537	0.00182174	55803.8	26.3599	0.000199465
175_Fusobacteria	2063893	2.02742e+06	38313.9	53.3562	0.00014402	79067.7	126.83	0.000282069	3.18515e+06	2673.99	0.0119149	20597.3	10.4405	7.36229e-05
244_Cloacimonetes	1745914	1.72016e+06	5135.43	8.42912	1.93039e-05	219898	415.777	0.000784471	522007	516.714	0.00195271	5266.9	3.14613	1.8826e-05
Symbiobacterium thermophilum IAM 14863	3566135	3565880	44816.3	35.4848	0.000168463	29274.3	26.7128	0.000104434	35470.8	16.9697	0.000132688	96042.1	27.6538	0.000343292
Desulfovibrio alaskensis G20	3730232	3729980	17612.2	13.3316	6.62036e-05	48823.1	42.591	0.000174173	40429.4	18.491	0.000151237	23162.4	6.37583	8.27916e-05
Lactobacillus casei ATCC 334	2924325	2923816	4037	3.89836	1.51749e-05	1538.55	1.71222	5.48867e-06	448.217	0.261518	1.67668e-06	3128.16	1.0985	1.11813e-05
Clostridium thermocellum ATCC 27405T	3843301	3843050	157330	115.587	0.000591397	161770	136.969	0.000577104	124822	55.4097	0.000466931	621984	166.174	0.00222322
Escherichia coli str. K12 substr. DH10B	4686137	4685880	436.061	0.262742	1.63914e-06	462.508	0.321164	1.64997e-06	993.603	0.361736	3.71685e-06	8.37196e-07	1.8344e-10	2.99247e-15
Lactobacillus casei BL23	3079196	3078940	200.176	0.183563	7.52454e-07	103.326	0.109196	3.68609e-07	161.68	0.0895823	6.04809e-07	2821.96	0.94104	1.00868e-05
Streptococcus suis BM407	2170808	2170294	409791	533.109	0.00154039	95907.6	143.79	0.000342144	91481.4	71.9074	0.000342211	15429	7.29929	5.51494e-05
Escherichia coli O26:H11 str. 11368 DNA	5855531	5.85425e+06	7799.77	3.76169	2.9319e-05	11231.2	6.24239	4.00664e-05	2796.11	0.814786	1.04596e-05	521.204	0.0914109	1.86299e-06
Lactobacillus reuteri SD2112	2316838	2.31556e+06	49963.5	60.9215	0.000187811	27128	38.12	9.67772e-05	12263.3	9.03424	4.58742e-05	2728.38	1.20981	9.75231e-06
Lactobacillus acidophilus 30SC	2097766	2.097e+06	100182	134.885	0.000376579	60825.3	94.3801	0.00021699	37100.9	30.1813	0.000138786	11475.9	5.61892	4.10194e-05
Lactobacillus casei BD-II	3127288	3126777	4.52932	0.00408986	1.70255e-08	107.298	0.111658	3.82778e-07	113.764	0.0620685	4.25566e-07	110.991	0.0364462	3.96725e-07
Lactobacillus casei LC2W	3077434	3076927	386.58	0.354728	1.45314e-06	343.478	0.363229	1.22534e-06	2.20233	0.00122104	8.23843e-09	612.75	0.204469	2.19021e-06
Clostridium clariflavum DSM 19732T	4897678	4897420	497067	286.564	0.00186846	508333	337.738	0.00181344	438877	152.878	0.00164174	1611660	337.881	0.00576071
Amphibacillus xylanus NBRC 15112T	2569486	2569230	2853950	3136.29	0.0107279	66808.6	84.6111	0.000238335	43079.7	28.6047	0.000161152	24197	9.66982	8.64896e-05
Lactobacillus casei W56	3132096	3131581	75.1578	0.0677615	2.82515e-07	52.8791	0.0549436	1.88643e-07	0.282533	0.000153911	1.05689e-09	201.535	0.0660766	7.20365e-07
Lactobacillus brevis KB290	2587877	2.58533e+06	5934.9	6.48144	2.23091e-05	4068.99	5.12104	1.45159e-05	2747.85	1.81299	1.02791e-05	13574.2	5.39112	4.85196e-05
Lactobacillus plantarum subsp. plantarum P-8	3246630	3.24459e+06	4100.38	3.56811	1.54132e-05	3923.61	3.93474	1.39972e-05	691.34	0.363472	2.58615e-06	5968.46	1.88875	2.13336e-05
Lactobacillus reuteri I5007	2093275	2.09149e+06	34165.3	46.1214	0.000128426	4708.93	7.32579	1.67988e-05	2952.59	2.40809	1.1045e-05	2205.78	1.08288	7.88431e-06
Lactobacillus plantarum 16	3361015	3.35821e+06	3541.15	2.97721	1.3311e-05	6261.82	6.0671	2.23386e-05	4894.93	2.48638	1.83109e-05	7323.09	2.23904	2.61756e-05
Lactobacillus paracasei N1115	3064279	3.063e+06	309.112	0.284932	1.16194e-06	952.092	1.01141	3.39652e-06	211.273	0.117664	7.90324e-07	1644.98	0.551415	5.8798e-06
Escherichia coli strain ST540	4807977	4807720	580.946	0.341169	2.18375e-06	773.095	0.523229	2.75796e-06	384.447	0.136417	1.43813e-06	168.696	0.0360266	6.02986e-07
Escherichia coli strain ST540	4875682	4875430	12198	7.06397	4.58518e-05	6704.74	4.47474	2.39187e-05	6157.39	2.15454	2.30334e-05	11944.3	2.51539	4.26936e-05
Pseudomonas putida DLL-E4	6484062	6483810	61966.7	26.9837	0.00023293	24595.7	12.3432	8.77435e-05	23740.5	6.24642	8.88079e-05	16066.6	2.5442	5.74284e-05
Escherichia coli Nissle 1917	5441200	5440940	3151.97	1.63562	1.18481e-05	4877.79	2.91708	1.74012e-05	8817.07	2.76453	3.29827e-05	1979.92	0.373622	7.07702e-06
Escherichia coli 6409	5106503	5105741	27843.3	15.397	0.000104662	8574.64	5.46456	3.05895e-05	2919.94	0.975619	1.09228e-05	1735.35	0.348971	6.20283e-06
Celeribacter indicus P73	4969388	4.96786e+06	74991.1	42.62	0.000281889	11342.2	7.42892	4.04627e-05	11872.8	4.077	4.44136e-05	16322.7	3.37355	5.83439e-05
Lactobacillus paracasei subsp. paracasei JCM 8130	3017804	3017039	1215.21	1.13722	4.56793e-06	341.921	0.368758	1.21978e-06	246.378	0.13931	9.21645e-07	2558.89	0.870831	9.1465e-06
Bacillus subtilis BS49Ch	4251652	4251400	32423.3	21.5327	0.000121878	18736.3	14.3401	6.68405e-05	18521.8	7.43227	6.92859e-05	22275.5	5.37966	7.96214e-05
Methanosarcina thermophila TM-1T	3127379	3127120	11125.1	10.0446	4.18188e-05	14273.4	14.8519	5.09194e-05	323873	176.684	0.00121154	297629	97.7214	0.00106384
Lactobacillus acetotolerans DNA	1704859	1704600	7092.84	11.7482	2.66617e-05	26448.4	50.4863	9.43529e-05	6685.77	6.69102	2.501e-05	78747	47.432	0.000281473
Lactobacillus paracasei CAUH35	2973347	2972076	1082.86	1.02869	4.07042e-06	944.047	1.03354	3.36782e-06	341.337	0.195918	1.27686e-06	3672.57	1.26876	1.31272e-05
Lactobacillus paracasei L9	3076437	3076180	2577.81	2.36599	9.68989e-06	2251.21	2.38123	8.03104e-06	1337.94	0.74198	5.00493e-06	12886.4	4.30109	4.60611e-05
Lactobacillus plantarum HFC8	3405709	3.4029e+06	3964.9	3.28969	1.49039e-05	4644.16	4.44065	1.65677e-05	1811.23	0.907931	6.77542e-06	8285.88	2.50014	2.9617e-05
Weissella cibaria CH2	2581981	2.57994e+06	11713.8	12.8191	4.40316e-05	19116.6	24.1097	6.81972e-05	7832	5.17836	2.92977e-05	30556.3	12.1609	0.00010922
Corynebacterium glutamicum CP	3348762	3.34825e+06	122546	103.337	0.000460646	28943	28.127	0.000103252	6048.02	3.08148	2.26243e-05	9762.1	2.99355	3.48936e-05
Achromobacter xylosoxidans NCTC10807	6813182	6812930	117099	48.5278	0.00044017	28174.8	13.4563	0.000100512	46137.7	11.553	0.000172591	28588.6	4.30842	0.000102187
Lactobacillus paracasei KL1	2918888	2918630	373.499	0.361312	1.40397e-06	1476.1	1.64564	5.26589e-06	6558.05	3.83322	2.45322e-05	1031.27	0.362786	3.68617e-06
Escherichia coli K-12 strain DHB4	4779803	4779289	5162.54	3.04982	1.94058e-05	6170.1	4.20074	2.20114e-05	3443.02	1.22897	1.28796e-05	347.949	0.0747501	1.24371e-06
Escherichia coli K-12 strain C3026	4959179	4958669	5609.35	3.19389	2.10853e-05	2406.76	1.5793	8.58596e-06	412.479	0.141907	1.54299e-06	266.801	0.0552435	9.53652e-07
Escherichia coli strain ZH193	5256378	5255863	5249.63	2.82005	1.97331e-05	1583.49	0.98032	5.64898e-06	3204.16	1.04001	1.1986e-05	583.678	0.114022	2.0863e-06
Pediococcus damnosus TMW 2.1533	2404691	2402652	5933.56	6.97265	2.2304e-05	3318.96	4.4947	1.18402e-05	505.749	0.359062	1.89189e-06	3432.76	1.467	1.22701e-05
Pediococcus damnosus TMW 2.1535	2509470	2.50794e+06	3137.84	3.53254	1.1795e-05	10790.4	13.9995	3.84941e-05	7753.39	5.27368	2.90037e-05	5568.43	2.27975	1.99038e-05
Lactobacillus reuteri ZLR003	2234097	2233840	41702.5	52.7088	0.000156758	19786.8	28.8219	7.05881e-05	10465	7.99194	3.91472e-05	2234.64	1.0271	7.98749e-06
Escherichia coli O157 strain 180-PT54	5750190	5749677	11707.9	5.7492	4.40094e-05	14521.5	8.218	5.18046e-05	5763.03	1.70992	2.15582e-05	2415.26	0.4313	8.6331e-06
Escherichia coli O157 strain 644-PT8	5831209	5830950	544.583	0.263692	2.04707e-06	284.012	0.158488	1.01319e-06	362.099	0.10594	1.35453e-06	0	0	0
Methanoculleus bourgensis MAB1	2859299	2859040	1819250	1796.57	0.00683849	7150180	8137.57	0.0255078	6106250	3643.53	0.0228421	1212160	435.31	0.00433274
Clostridium cellulosi DG5	2229578	2229320	44405.4	56.2387	0.000166918	40855.7	59.6317	0.00014575	42807.7	32.7579	0.000160134	67104.8	30.9059	0.000239859
Herbinix hemicellulosilytica T3/55T	3036611	3.02769e+06	151985	141.73	0.000571304	166338	178.749	0.000593401	97786.8	55.0781	0.000365798	485693	164.731	0.00173606
Herbinix luporum SD1DT	2609352	2609100	785066	849.551	0.00295103	854530	1065.7	0.00304848	442012	289.009	0.00165347	1137040	447.451	0.00406423
Proteiniborus sp. DW1	3121392	3121140	170702	154.418	0.000641662	102380	106.734	0.000365234	155574	85.034	0.000581968	107951	35.5117	0.000385859
Clostridium sp. N3C	3035842	3.00959e+06	1.35975e+06	1275.64	0.00511126	777137	839.998	0.00277239	866308	490.518	0.00324067	8.15892e+06	2784.68	0.0291632
Clostridium bornimense M2/40T	3617025	3616516	307773	240.278	0.00115691	326553	293.806	0.00116495	287115	135.435	0.00107403	340653	96.7124	0.00121763
Clostridium thermocellum BC1	3452180	3.41675e+06	141669	117.067	0.00053253	152275	144.971	0.000543231	132650	66.1444	0.000496216	473688	142.418	0.00169315
Sporanaerobacter sp. PP17-6a	3287241	3.26684e+06	472934	408.74	0.00177774	237665	236.678	0.000847854	341213	178.043	0.0012764	60406.8	18.9913	0.000215918
Peptoniphilaceae bacterium str. ING2-D1G	1601846	1601590	65712.3	115.843	0.00024701	78040.7	158.55	0.000278405	44664.7	47.5748	0.000167081	25280.8	16.2069	9.03636e-05
Defluviitoga tunisiensis L3	2053097	2052840	91518.7	125.872	0.000344015	50361.8	79.8259	0.000179662	39358.9	32.708	0.000147233	14262600	7133.54	0.0509802
Propionispora sp. 2/2-37	4121509	4.11054e+06	44853.4	30.8085	0.000168602	29210.5	23.1209	0.000104207	36757.8	15.2502	0.000137503	44513.3	11.1201	0.000159108
Proteiniphilum saccharofermentans M3/6T	4291953	4.27181e+06	66365.5	43.8636	0.000249465	53697.3	40.8959	0.000191561	72097.9	28.7754	0.000269702	35228.1	8.46916	0.000125919
Fermentimonas caenicola ING2-E5BT	2808926	2808670	306147	307.753	0.00115079	232910	269.827	0.000830891	196355	119.264	0.00073452	77916.1	28.483	0.000278503
Petrimonas mucosa ING2-E5AT	3360433	3.32039e+06	107297	91.2367	0.000403324	126109	123.538	0.000449885	163696	83.9756	0.000612352	42230.8	13.0666	0.000150949
Bacillus thermoamylovorans 1A1	3707071	3680040	49988	38.3519	0.000187903	40611.8	35.9009	0.00014488	32227.3	14.9258	0.000120555	69376.3	19.3633	0.000247978
Methanobacterium formicicum MFT	2478074	2477820	1191.58	1.35777	4.4791e-06	21558.9	28.3109	7.69099e-05	5994.6	4.12723	2.24245e-05	555.532	0.230197	1.98569e-06
Methanobacterium formicicum Mb9	2494510	2494250	2092.25	2.36835	7.86468e-06	8500.55	11.0893	3.03251e-05	3315.23	2.26746	1.24015e-05	867.213	0.356981	3.09976e-06
Methanobacterium sp. Mb1	2029766	2029510	38823.5	54.0103	0.000145936	28304.6	45.3799	0.000100975	12212.9	10.2658	4.56857e-05	134725	68.1579	0.00048156
Methanobacterium congolense Buetzberg	2451457	2451200	854.611	0.984379	3.21245e-06	5096.87	6.76586	1.81827e-05	1848.87	1.28675	6.91621e-06	279.551	0.117096	9.99226e-07
Methanothermobacter wolfeii SIV6	1686891	1686640	1705.46	2.85492	6.41076e-06	570.271	1.10016	2.0344e-06	1344.45	1.35984	5.02929e-06	1360870	828.43	0.00486429
Methanoculleus bourgensis MS2T	2789774	2789520	1584590	1603.84	0.00595641	2573930	3002.38	0.00918232	2323070	1420.69	0.00869009	1202760	442.699	0.00429914
Methanoculleus chikugoensis L21-II-0	2649157	2.63131e+06	538375	577.678	0.00202373	370199	457.695	0.00132066	573122	371.255	0.00214392	2.35391e+06	918.808	0.00841379
Abbreviation:
GPM - Genomes per million, analogous to TPM - Trancripts per million, [71].
